# Supplementary material for: Fibromyalgia and Risk of Alzheimer’s DiseaseRelated Dementia: A Nationwide Bidirectional Case–Control Study
Source: Geriatrics (Basel). 2026 May 18;11(3):61. doi: 10.3390/geriatrics11030061 (PMC13214778; doi:10.3390/geriatrics11030061)
Supplement: Supplementary file 1 [file geriatrics-11-00061-s001.zip]

Archive with 3 entries (2 files):
- geriatrics-4243430-supplementary/
- geriatrics-4243430-supplementary/geriatrics-4243430 Supplementary Material S1-3.pdf
- geriatrics-4243430-supplementary/geriatrics-4243430-supplementary S4.pdf
